# Supplementary material for: The Expression and Function of Notch Involved in Ovarian Development and Fecundity in Basilepta melanopus
Source: Insects. 2024 Apr 19;15(4):292. doi: 10.3390/insects15040292 (PMC11050577; doi:10.3390/insects15040292)
Supplement: Supplementary file 1 [file insects-15-00292-s001.zip]

Archive with 1 entries (1 files):
- insects-2952828-supplementary.pdf
